# Supplementary material for: Phytochemical Analysis and Appraisal of Antiproliferative Activity of Magnolia alejandrae
Source: Metabolites. 2025 Aug 22;15(9):567. doi: 10.3390/metabo15090567 (PMC12472044; doi:10.3390/metabo15090567)
Supplement: Supplementary file 1 [file metabolites-15-00567-s001.zip]

Archive with 1 entries (1 files):
- metabolites-3770272-supplementary.pdf
